# Supplementary material for: Interaction of Cytochrome P450 3A4 with Fatty Acid Binding Protein 1 and Relevance to Drug Metabolism
Source: J Med Chem. 2026 Mar 4;69(6):7313–28. doi: 10.1021/acs.jmedchem.5c03754 (PMC13036779; doi:10.1021/acs.jmedchem.5c03754)
Supplement: Supplementary file 2 [file jm5c03754_si_002.csv]

Compound	SMILES
Diazepam	O=C1CN=C(C2=C(N1C)C=CC(Cl)=C2)C3=CC=CC=C3
Nordazepam	O=C1CN=C(C2=C(N1)C=CC(Cl)=C2)C3=CC=CC=C3
Temazepam	O=C1N(C2=C(C(C3=CC=CC=C3)=NC1O)C=C(Cl)C=C2)C
Sulfinpyrazone	O=C(C(C1=O)CCS(C2=CC=CC=C2)=O)N(N1C3=CC=CC=C3)C4=CC=CC=C4
Sulfinpyrazone sulfone	O=C(C(C1=O)CCS(C2=CC=CC=C2)(=O)=O)N(N1C3=CC=CC=C3)C4=CC=CC=C4
DAUDA	O=C(O)CCCCCCCCCCNS(C1=CC=CC2=C(C=CC=C21)N(C)C)(=O)=O
11-dansylamino-undecanoic acid
ANS	O=S(C1=C2C(NC3=CC=CC=C3)=CC=CC2=CC=C1)(O)=O
(8-Anilino-1-naphthalene-sulfonic acid)
